# Supplementary material for: Comparative Analysis of Polyphenolic Acids from Various Zea mays Parts in Ultrasound-Assisted Extraction
Source: Foods. 2025 Apr 23;14(9):1458. doi: 10.3390/foods14091458 (PMC12071472; doi:10.3390/foods14091458)
Supplement: Supplementary file 1 [file foods-14-01458-s001.zip]

Archive with 1 entries (1 files):
- foods-3562059-supplementary.pdf
